# Supplementary material for: Strigolactones modulate stem length and diameter of cherry rootstocks through interaction with other hormone signaling pathways
Source: Front Plant Sci. 2023 Feb 9;14:1092654. doi: 10.3389/fpls.2023.1092654 (PMC9948674; doi:10.3389/fpls.2023.1092654)
Supplement: Supplementary file 12 [file Table_1.xlsx]

## Sheet: Table S1
Table S1 Effect of rac-GR24 and TIS108 treatments on cherry rootstock plant architecture.
Parameter	control group (CK)	0.1 μM GR24 (S1)	10 μM GR24 (S2)	10 μM TIS108 (T)
5 DAT stem length (cm)	1.03±0.131a	0.77±0.147a	1±0.121a	0.5±0.082a
10 DAT stem length (cm)	1.9±0.0707b	2.2±0.231ab	2.4±0.2828a	2.25±0.2482ab
30 DAT stem length (cm)	2.94±0.628c	4.57±0.887b	3.88±0.776bc	6.97±0.971a
30 DAT stem diameter (mm)	1.245±0.1376	0.978±0.16	0.9717±0.0705	1.29±0.2356
30 DAT fresh weight (Fw) of aboveground part (cm)	0.3865±0.0772b	0.6327±0.0941a	0.5107±0.1136ab	0.5508±0.0911a
30 DAT chlorophyll content (mg/g)	23.02±3.488a	25.75±2.955a	34.31±4.091b	28.3±3.015a
30 DAT Number of internodes	5±1a	5±1a	5.5±0.7071a	5±1a
30 DAT The length of the third internode (cm)	3.1444±1.451d	6.1556±1.921b	5.05±1.4707c	11.4667±3.1967a
30 DAT The length of the fourth internode (cm)	2.675±1.0145d	5.5857±1.7629b	4.625±1.3961c	11.98±4.1889a
30 DAT Estimation of cell number	41.6667±1.5275a	30±2.6458b	32.6667±2.5166b	26±2c
30 DAT Cell length（μm）	24.1071±1.8558c	33±3.4641b	28.9286±2.1429b	36.75±6.1847a
30 DAT Cell width（μm）	22.0536±2.7101b	25.9821±3.0774ab	24.9107±1.6071ab	28.9286±2.1429a
CK, control; Data are mean± SD (n=12). LSD, p<0.05 (t-test).

## Sheet: Table S2
Table S2 Endogenous hormones content in cherry rootstock stem.
Parameter	control group (CK)	0.1 μM GR24 (S1)	10 μM GR24 (S2)	10 μM TIS108 (T)
5-Deoxystrigol	238.06±11.64a	360.89±18.12b	332.96±9.24b	245.14±7.20a
strigol	143.63±10.19a	358.37±15.53b	360.02±15.41b	613.91±10.28c
IAA	4.65±0.2a	4.42±0.24a	2.30±0.19b	4.16±0.42a
ABA	523.98±26.78a	70.64±7.25b	199.07±9.49c	155.78±9.79d
GA3	216.67±6.43b	229.33±4.16a	138.73±3.86c	235.00±5.00a
GA4	341.33±12.06a	1885.33±43.88b	1038.67±40.81c	225.00±5.00d
GA7	288.00±10.39a	1532.67±14.74b	844.00±7.211c	139.47±5.42d
CK, control; Data are mean± SD (n=3). LSD, p<0.05 (t-test).

## Sheet: Table S3
Table S3 Summary of the sequence data analysis.
Sample	Raw reads	Clean reads	Total bases (Gb)	Clean bases (Gb)	Q30 (Gb)	N (%)	Q20 (%)	Q30 (%)
CK_1	42802342	39576078	6.46	5.98	6.11	0.000115	98.06	94.46
CK_2	43767576	40631424	6.61	6.14	6.23	0.000114	98.01	94.32
CK_3	40123738	37050152	6.06	5.59	5.7	0.000115	97.92	94.13
S1_1	43853450	40667758	6.62	6.14	6.21	0.000256	97.77	93.79
S1_2	44882426	41536896	6.78	6.27	6.37	0.00011	97.86	93.96
S1_3	40667614	37465660	6.14	5.66	5.67	0.000935	97.03	92.35
S2_1	42453884	39288482	6.41	5.93	5.92	0.00143	97.05	92.33
S2_2	43884600	40341202	6.63	6.09	6.13	0.001391	97.16	92.56
S2_3	44261868	40804852	6.68	6.16	6.17	0.001344	97.04	92.34
T1	43982214	40612566	6.64	6.13	6.13	0.001423	97	92.24
T2	42357122	38863148	6.4	5.87	5.91	0.00094	97.08	92.47
T3	40020472	36765296	6.04	5.55	5.59	0.000932	97.05	92.42
Avg.	4.27548e+07	3.9467e+07	6.45583	5.95917	6.01167	0.00075875	97.4192	93.1142
Note: Q30 (bp): The total number of bases with base recognition accuracy above 99.9%; N(%): Percentage of fuzzy bases; Q20(%): The percentage of bases with base recognition accuracy above 99%; Q30(%): The percentage of bases with base recognition accuracy above 99.9%。

## Sheet: Table S4
Table S4 Summary of RNA-Seq map.
Sample	Clean reads	Total_Mapped (%)	Multiple_Mapped (%)	Uniquely_Mapped (%)	Map_Events	Mapped reads	Mapped_to_Inter	Mapped_to_Exon
CK_1	39576078	34117381 (86.21%)	1711467 (5.02%)	32405914 (94.98%)	32405914	27585641 (85.13%)	4820273 (14.87%)	25822451 (93.61%)
CK_2	40631424	35327781 (86.95%)	1801787 (5.10%)	33525994 (94.90%)	33525994	28593105 (85.29%)	4932889 (14.71%)	26809966 (93.76%)
CK_3	37050152	31895120 (86.09%)	1609374 (5.05%)	30285746 (94.95%)	30285746	25790961 (85.16%)	4494785 (14.84%)	24139100 (93.60%)
T1_1	40667758	35087139 (86.28%)	1760463 (5.02%)	33326676 (94.98%)	33326676	28473442 (85.44%)	4853234 (14.56%)	26714606 (93.82%)
T1_2	41536896	35862436 (86.34%)	1813744 (5.06%)	34048692 (94.94%)	34048692	29069305 (85.38%)	4979387 (14.62%)	27276105 (93.83%)
T1_3	37465660	32099291 (85.68%)	1630590 (5.08%)	30468701 (94.92%)	30468701	26061322 (85.53%)	4407379 (14.47%)	24486190 (93.96%)
T2_1	39288482	33826518 (86.10%)	1674370 (4.95%)	32152148 (95.05%)	32152148	27357706 (85.09%)	4794442 (14.91%)	25699774 (93.94%)
T2_2	40341202	34667659 (85.94%)	1759389 (5.08%)	32908270 (94.92%)	32908270	28031902 (85.18%)	4876368 (14.82%)	26349002 (94.00%)
T2_3	40804852	35011817 (85.80%)	1757672 (5.02%)	33254145 (94.98%)	33254145	28312168 (85.14%)	4941977 (14.86%)	26610122 (93.99%)
T3_1	40612566	34970863 (86.11%)	1807651 (5.17%)	33163212 (94.83%)	33163212	28243459 (85.17%)	4919753 (14.83%)	26594331 (94.16%)
T3_2	38863148	33381723 (85.90%)	1751924 (5.25%)	31629799 (94.75%)	31629799	26884024 (85.00%)	4745775 (15.00%)	25280908 (94.04%)
T3_3	36765296	31459975 (85.57%)	1648199 (5.24%)	29811776 (94.76%)	29811776	25344783 (85.02%)	4466993 (14.98%)	23821413 (93.99%)
Note: Total Mapped: The total number of sequences mapped in the reference genome, and the percentage is Total Mapped/Clean Reads; Multiple Mapped: The total number of sequences aligned to multiple positions, and the percentage is Multiple Mapped/Total Mapped; Uniquely Mapped: The total number of sequences aligned to single position, and the percentage is Uniquely Mapped/Total Mapped; Map Events: …

## Sheet: Table S5
Table S5 KEGG pathway enrichment of CK vs S1.
PathwayID	Pathway	Level1	Level2	Up_number	Down_number	DEG_number	total_number	Pvalue	FDR
pavi00940	Phenylpropanoid biosynthesis	Metabolism	Biosynthesis of other secondary metabolites	5	5	10	129	0.00033458	0.0157237
pavi00906	Carotenoid biosynthesis	Metabolism	Metabolism of terpenoids and polyketides	4	1	5	34	0.000628947	0.0157237
pavi00904	Diterpenoid biosynthesis	Metabolism	Metabolism of terpenoids and polyketides	2	2	4	22	0.000991547	0.0165258
pavi04075	Plant hormone signal transduction	Environmental Information Processing	Signal transduction	7	5	12	222	0.0022074	0.0275925
pavi00460	Cyanoamino acid metabolism	Metabolism	Metabolism of other amino acids	2	3	5	49	0.00335714	0.0335714
pavi00500	Starch and sucrose metabolism	Metabolism	Carbohydrate metabolism	3	4	7	113	0.00910294	0.0758579
pavi04016	MAPK signaling pathway - plant	Environmental Information Processing	Signal transduction	1	5	6	103	0.020297	0.121514
pavi00520	Amino sugar and nucleotide sugar metabolism	Metabolism	Carbohydrate metabolism	1	5	6	104	0.021182	0.121514
pavi04712	Circadian rhythm - plant	Organismal Systems	Environmental adaptation	3	0	3	29	0.0218725	0.121514
pavi00053	Ascorbate and aldarate metabolism	Metabolism	Carbohydrate metabolism	1	2	3	34	0.0332302	0.166151
pavi00905	Brassinosteroid biosynthesis	Metabolism	Metabolism of terpenoids and polyketides	1	1	2	18	0.0532135	0.241879
pavi01040	Biosynthesis of unsaturated fatty acids	Metabolism	Lipid metabolism	2	0	2	20	0.0643313	0.268047
pavi00960	Tropane, piperidine and pyridine alkaloid biosynthesis	Metabolism	Biosynthesis of other secondary metabolites	2	0	2	21	0.0701573	0.269836
pavi00945	Stilbenoid, diarylheptanoid and gingerol biosynthesis	Metabolism	Biosynthesis of other secondary metabolites	1	1	2	24	0.088589	0.316389
pavi00941	Flavonoid biosynthesis	Metabolism	Biosynthesis of other secondary metabolites	1	1	2	27	0.108265	0.360884
pavi00966	Glucosinolate biosynthesis	Metabolism	Biosynthesis of other secondary metabolites	0	1	1	8	0.15538	0.455353
pavi00040	Pentose and glucuronate interconversions	Metabolism	Carbohydrate metabolism	1	2	3	68	0.168943	0.455353
pavi00901	Indole alkaloid biosynthesis	Metabolism	Biosynthesis of other secondary metabolites	1	0	1	9	0.173034	0.455353
pavi00514	Other types of O-glycan biosynthesis	Metabolism	Glycan biosynthesis and metabolism	1	0	1	9	0.173034	0.455353
pavi00270	Cysteine and methionine metabolism	Metabolism	Amino acid metabolism	2	1	3	75	0.205922	0.493456
pavi00591	Linoleic acid metabolism	Metabolism	Lipid metabolism	0	1	1	11	0.207252	0.493456
pavi00430	Taurine and hypotaurine metabolism	Metabolism	Metabolism of other amino acids	1	0	1	12	0.223829	0.508703
pavi00562	Inositol phosphate metabolism	Metabolism	Carbohydrate metabolism	1	1	2	46	0.249384	0.542139
pavi00650	Butanoate metabolism	Metabolism	Carbohydrate metabolism	1	0	1	15	0.271527	0.565681
pavi02010	ABC transporters	Environmental Information Processing	Membrane transport	0	1	1	20	0.344642	0.689284
pavi00062	Fatty acid elongation	Metabolism	Lipid metabolism	1	0	1	25	0.410469	0.789363
pavi00910	Nitrogen metabolism	Metabolism	Energy metabolism	0	1	1	29	0.458369	0.817298
pavi00071	Fatty acid degradation	Metabolism	Lipid metabolism	1	0	1	30	0.469728	0.817298
pavi00592	alpha-Linolenic acid metabolism	Metabolism	Lipid metabolism	1	0	1	31	0.48085	0.817298
pavi00410	beta-Alanine metabolism	Metabolism	Metabolism of other amino acids	1	0	1	32	0.491741	0.817298
pavi00130	Ubiquinone and other terpenoid-quinone biosynthesis	Metabolism	Metabolism of cofactors and vitamins	1	0	1	34	0.512847	0.817298
pavi03430	Mismatch repair	Genetic Information Processing	Replication and repair	1	0	1	35	0.523071	0.817298
pavi00360	Phenylalanine metabolism	Metabolism	Amino acid metabolism	1	0	1	37	0.542885	0.822553
pavi00860	Porphyrin and chlorophyll metabolism	Metabolism	Metabolism of cofactors and vitamins	1	0	1	41	0.580095	0.841089
pavi00250	Alanine, aspartate and glutamate metabolism	Metabolism	Amino acid metabolism	1	0	1	44	0.606014	0.841089
pavi03030	DNA replication	Genetic Information Processing	Replication and repair	1	0	1	45	0.614296	0.841089
pavi00051	Fructose and mannose metabolism	Metabolism	Carbohydrate metabolism	0	1	1	46	0.622405	0.841089
pavi03420	Nucleotide excision repair	Genetic Information Processing	Replication and repair	1	0	1	51	0.660482	0.843278
pavi03440	Homologous recombination	Genetic Information Processing	Replication and repair	1	0	1	52	0.667627	0.843278
pavi00970	Aminoacyl-tRNA biosynthesis	Genetic Information Processing	Translation	0	1	1	53	0.674622	0.843278
pavi00260	Glycine, serine and threonine metabolism	Metabolism	Amino acid metabolism	0	1	1	58	0.707468	0.851024
pavi04141	Protein processing in endoplasmic reticulum	Genetic Information Processing	Folding, sorting and degradation	1	2	3	178	0.724345	0.851024
pavi04626	Plant-pathogen interaction	Organismal Systems	Environmental adaptation	1	1	2	127	0.748689	0.851024
pavi04144	Endocytosis	Cellular Processes	Transport and catabolism	2	0	2	128	0.752591	0.851024
pavi04146	Peroxisome	Cellular Processes	Transport and catabolism	1	0	1	70	0.773479	0.851024
pavi00230	Purine metabolism	Metabolism	Nucleotide metabolism	0	1	1	72	0.782942	0.851024
pavi00010	Glycolysis / Gluconeogenesis	Metabolism	Carbohydrate metabolism	0	1	1	80	0.817026	0.869177
pavi00190	Oxidative phosphorylation	Metabolism	Energy metabolism	1	0	1	85	0.835572	0.870388
pavi04120	Ubiquitin mediated proteolysis	Genetic Information Processing	Folding, sorting and degradation	1	0	1	106	0.895137	0.913405
pavi03040	Spliceosome	Genetic Information Processing	Transcription	1	0	1	166	0.971239	0.971239

## Sheet: Table S6
Pathway	Level1	Level2	Up_number	Down_number	DEG_number	total_number	Pvalue	FDR
Starch and sucrose metabolism	Metabolism	Carbohydrate metabolism	28	5	33	113	1.42415e-14	1.31022e-12
Phenylpropanoid biosynthesis	Metabolism	Biosynthesis of other secondary metabolites	17	9	26	129	5.87246e-08	2.70133e-06
MAPK signaling pathway - plant	Environmental Information Processing	Signal transduction	10	9	19	103	1.43681e-05	0.000440622
Cyanoamino acid metabolism	Metabolism	Metabolism of other amino acids	9	2	11	49	0.000154653	0.00355702
Zeatin biosynthesis	Metabolism	Metabolism of terpenoids and polyketides	1	4	5	12	0.000491718	0.00813266
Plant hormone signal transduction	Environmental Information Processing	Signal transduction	12	15	27	222	0.000530391	0.00813266
Tropane, piperidine and pyridine alkaloid biosynthesis	Metabolism	Biosynthesis of other secondary metabolites	4	1	5	21	0.00794656	0.104441
Galactose metabolism	Metabolism	Carbohydrate metabolism	5	2	7	40	0.0104921	0.117479
Butanoate metabolism	Metabolism	Carbohydrate metabolism	2	2	4	15	0.0114925	0.117479
Carotenoid biosynthesis	Metabolism	Metabolism of terpenoids and polyketides	6	0	6	34	0.0167276	0.153894
Taurine and hypotaurine metabolism	Metabolism	Metabolism of other amino acids	3	0	3	12	0.0342095	0.286116
Terpenoid backbone biosynthesis	Metabolism	Metabolism of terpenoids and polyketides	1	5	6	42	0.043154	0.324043
C5-Branched dibasic acid metabolism	Metabolism	Carbohydrate metabolism	0	2	2	6	0.0486916	0.324043
Alanine, aspartate and glutamate metabolism	Metabolism	Amino acid metabolism	6	0	6	44	0.0524121	0.324043
Amino sugar and nucleotide sugar metabolism	Metabolism	Carbohydrate metabolism	7	4	11	104	0.0563409	0.324043
Ascorbate and aldarate metabolism	Metabolism	Carbohydrate metabolism	3	2	5	34	0.0563553	0.324043
Flavonoid biosynthesis	Metabolism	Biosynthesis of other secondary metabolites	3	1	4	27	0.0825893	0.444403
Cysteine and methionine metabolism	Metabolism	Amino acid metabolism	5	3	8	75	0.0914614	0.444403
Sulfur metabolism	Metabolism	Energy metabolism	4	0	4	28	0.0918717	0.444403
Brassinosteroid biosynthesis	Metabolism	Metabolism of terpenoids and polyketides	2	1	3	18	0.0966094	0.444403
Glycosphingolipid biosynthesis - lacto and neolacto series	Metabolism	Glycan biosynthesis and metabolism	0	1	1	2	0.120165	0.502506
Vancomycin resistance	Human Diseases	Drug resistance: Antimicrobial	1	0	1	2	0.120165	0.502506
beta-Alanine metabolism	Metabolism	Metabolism of other amino acids	3	1	4	32	0.133541	0.534165
Base excision repair	Genetic Information Processing	Replication and repair	3	1	4	33	0.144991	0.544294
Diterpenoid biosynthesis	Metabolism	Metabolism of terpenoids and polyketides	3	0	3	22	0.152553	0.544294
Inositol phosphate metabolism	Metabolism	Carbohydrate metabolism	3	2	5	46	0.153822	0.544294
Pantothenate and CoA biosynthesis	Metabolism	Metabolism of cofactors and vitamins	0	3	3	23	0.167863	0.571978
Stilbenoid, diarylheptanoid and gingerol biosynthesis	Metabolism	Biosynthesis of other secondary metabolites	2	1	3	24	0.183596	0.603243
Phenylalanine metabolism	Metabolism	Amino acid metabolism	4	0	4	37	0.194229	0.616174
Sesquiterpenoid and triterpenoid biosynthesis	Metabolism	Metabolism of terpenoids and polyketides	1	1	2	14	0.214041	0.641391
Lysine degradation	Metabolism	Amino acid metabolism	3	0	3	26	0.216121	0.641391
Plant-pathogen interaction	Organismal Systems	Environmental adaptation	8	2	10	127	0.261857	0.707697
Circadian rhythm - plant	Organismal Systems	Environmental adaptation	3	0	3	29	0.266813	0.707697
Nitrogen metabolism	Metabolism	Energy metabolism	3	0	3	29	0.266813	0.707697
Fatty acid degradation	Metabolism	Lipid metabolism	2	1	3	30	0.284033	0.707697
Nicotinate and nicotinamide metabolism	Metabolism	Metabolism of cofactors and vitamins	1	1	2	17	0.284617	0.707697
Valine, leucine and isoleucine biosynthesis	Metabolism	Amino acid metabolism	0	2	2	17	0.284617	0.707697
Arginine biosynthesis	Metabolism	Amino acid metabolism	3	0	3	34	0.35342	0.760463
ABC transporters	Environmental Information Processing	Membrane transport	1	1	2	20	0.354579	0.760463
Biosynthesis of unsaturated fatty acids	Metabolism	Lipid metabolism	2	0	2	20	0.354579	0.760463
Glycolysis / Gluconeogenesis	Metabolism	Carbohydrate metabolism	4	2	6	80	0.376609	0.760463
Ether lipid metabolism	Metabolism	Lipid metabolism	0	2	2	21	0.377406	0.760463
Cutin, suberine and wax biosynthesis	Metabolism	Lipid metabolism	2	0	2	21	0.377406	0.760463
Glutathione metabolism	Metabolism	Metabolism of other amino acids	3	3	6	81	0.387912	0.760463
Endocytosis	Cellular Processes	Transport and catabolism	8	1	9	128	0.397986	0.760463
Glucosinolate biosynthesis	Metabolism	Biosynthesis of other secondary metabolites	0	1	1	8	0.400902	0.760463
Glycosphingolipid biosynthesis - globo and isoglobo series	Metabolism	Glycan biosynthesis and metabolism	0	1	1	8	0.400902	0.760463
Glyoxylate and dicarboxylate metabolism	Metabolism	Carbohydrate metabolism	3	1	4	52	0.404515	0.760463
Pentose and glucuronate interconversions	Metabolism	Carbohydrate metabolism	2	3	5	68	0.414744	0.760463
Tyrosine metabolism	Metabolism	Amino acid metabolism	2	1	3	38	0.421956	0.760463
Protein processing in endoplasmic reticulum	Genetic Information Processing	Folding, sorting and degradation	10	2	12	178	0.42507	0.760463
Other types of O-glycan biosynthesis	Metabolism	Glycan biosynthesis and metabolism	1	0	1	9	0.438093	0.760463
AGE-RAGE signaling pathway in diabetic complications	Human Diseases	Endocrine and metabolic diseases	1	0	1	9	0.438093	0.760463
Porphyrin and chlorophyll metabolism	Metabolism	Metabolism of cofactors and vitamins	2	1	3	41	0.47172	0.803671
Glycine, serine and threonine metabolism	Metabolism	Amino acid metabolism	4	0	4	58	0.488517	0.817156
Linoleic acid metabolism	Metabolism	Lipid metabolism	0	1	1	11	0.505707	0.830804
Tryptophan metabolism	Metabolism	Amino acid metabolism	2	0	2	28	0.525529	0.848221
Vitamin B6 metabolism	Metabolism	Metabolism of cofactors and vitamins	0	1	1	12	0.536406	0.85085
Phosphatidylinositol signaling system	Environmental Information Processing	Signal transduction	3	0	3	47	0.564767	0.880654
alpha-Linolenic acid metabolism	Metabolism	Lipid metabolism	2	0	2	31	0.581378	0.891446
Riboflavin metabolism	Metabolism	Metabolism of cofactors and vitamins	1	0	1	15	0.617553	0.903409
Selenocompound metabolism	Metabolism	Metabolism of other amino acids	0	1	1	15	0.617553	0.903409
Arginine and proline metabolism	Metabolism	Amino acid metabolism	2	1	3	51	0.620952	0.903409
Histidine metabolism	Metabolism	Amino acid metabolism	1	0	1	16	0.641321	0.903409
Glycerolipid metabolism	Metabolism	Lipid metabolism	3	0	3	53	0.64713	0.903409
Valine, leucine and isoleucine degradation	Metabolism	Amino acid metabolism	2	0	2	35	0.648098	0.903409
Photosynthesis	Metabolism	Energy metabolism	0	2	2	36	0.663403	0.908764
Glycerophospholipid metabolism	Metabolism	Lipid metabolism	1	3	4	73	0.671695	0.908764
Pentose phosphate pathway	Metabolism	Carbohydrate metabolism	2	0	2	39	0.706114	0.941485
Citrate cycle (TCA cycle)	Metabolism	Carbohydrate metabolism	1	1	2	40	0.719313	0.945383
Sphingolipid metabolism	Metabolism	Lipid metabolism	1	0	1	22	0.755982	0.977673
Isoquinoline alkaloid biosynthesis	Metabolism	Biosynthesis of other secondary metabolites	1	0	1	23	0.771163	0.977673
Fructose and mannose metabolism	Metabolism	Carbohydrate metabolism	2	0	2	46	0.788379	0.977673
Pyrimidine metabolism	Metabolism	Nucleotide metabolism	2	0	2	46	0.788379	0.977673
Fatty acid elongation	Metabolism	Lipid metabolism	1	0	1	25	0.798758	0.977673
Steroid biosynthesis	Metabolism	Lipid metabolism	0	1	1	26	0.811284	0.977673
Peroxisome	Cellular Processes	Transport and catabolism	2	1	3	70	0.81827	0.977673
Purine metabolism	Metabolism	Nucleotide metabolism	3	0	3	72	0.832851	0.982337
Autophagy - other	Cellular Processes	Transport and catabolism	1	0	1	31	0.863167	0.993573
Carbon fixation in photosynthetic organisms	Metabolism	Energy metabolism	2	0	2	55	0.863977	0.993573
SNARE interactions in vesicular transport	Genetic Information Processing	Folding, sorting and degradation	0	1	1	34	0.887186	0.995379
Ubiquinone and other terpenoid-quinone biosynthesis	Metabolism	Metabolism of cofactors and vitamins	1	0	1	34	0.887186	0.995379
Phenylalanine, tyrosine and tryptophan biosynthesis	Metabolism	Amino acid metabolism	1	0	1	38	0.912797	0.999997
Pyruvate metabolism	Metabolism	Carbohydrate metabolism	2	0	2	72	0.943552	0.999997
RNA degradation	Genetic Information Processing	Folding, sorting and degradation	2	0	2	79	0.961208	0.999997
Aminoacyl-tRNA biosynthesis	Genetic Information Processing	Translation	1	0	1	53	0.966848	0.999997
Phagosome	Cellular Processes	Transport and catabolism	1	0	1	57	0.974394	0.999997
Spliceosome	Genetic Information Processing	Transcription	5	0	5	166	0.980032	0.999997
Ubiquitin mediated proteolysis	Genetic Information Processing	Folding, sorting and degradation	2	0	2	106	0.991324	0.999997
Ribosome biogenesis in eukaryotes	Genetic Information Processing	Translation	1	0	1	74	0.991474	0.999997
Oxidative phosphorylation	Metabolism	Energy metabolism	1	0	1	85	0.995822	0.999997
Ribosome	Genetic Information Processing	Translation	0	2	2	239	0.999997	0.999997

## Sheet: Table S7
Table S7 KEGG pathway enrichment of CK vs T.
PathwayID	Pathway	Level1	Level2	Up_number	Down_number	DEG_number	total_number	Pvalue	FDR
pavi00940	Phenylpropanoid biosynthesis	Metabolism	Biosynthesis of other secondary metabolites	19	10	29	129	2.85427e-13	2.1407e-11
pavi04016	MAPK signaling pathway - plant	Environmental Information Processing	Signal transduction	14	5	19	103	1.29053e-07	4.83949e-06
pavi00460	Cyanoamino acid metabolism	Metabolism	Metabolism of other amino acids	12	0	12	49	1.23394e-06	3.08485e-05
pavi00040	Pentose and glucuronate interconversions	Metabolism	Carbohydrate metabolism	12	0	12	68	4.48851e-05	0.000841595
pavi00500	Starch and sucrose metabolism	Metabolism	Carbohydrate metabolism	14	1	15	113	0.00015962	0.0023943
pavi00520	Amino sugar and nucleotide sugar metabolism	Metabolism	Carbohydrate metabolism	11	3	14	104	0.000226957	0.00283697
pavi00908	Zeatin biosynthesis	Metabolism	Metabolism of terpenoids and polyketides	1	3	4	12	0.00153701	0.016468
pavi04075	Plant hormone signal transduction	Environmental Information Processing	Signal transduction	14	6	20	222	0.00247036	0.0231596
pavi00901	Indole alkaloid biosynthesis	Metabolism	Biosynthesis of other secondary metabolites	3	0	3	9	0.00632781	0.0486141
pavi00270	Cysteine and methionine metabolism	Metabolism	Amino acid metabolism	7	2	9	75	0.00648188	0.0486141
pavi00905	Brassinosteroid biosynthesis	Metabolism	Metabolism of terpenoids and polyketides	0	3	3	18	0.0454839	0.310118
pavi01040	Biosynthesis of unsaturated fatty acids	Metabolism	Lipid metabolism	3	0	3	20	0.0594851	0.371782
pavi00480	Glutathione metabolism	Metabolism	Metabolism of other amino acids	6	1	7	81	0.0735947	0.424585
pavi00330	Arginine and proline metabolism	Metabolism	Amino acid metabolism	2	3	5	51	0.0798704	0.427877
pavi00945	Stilbenoid, diarylheptanoid and gingerol biosynthesis	Metabolism	Biosynthesis of other secondary metabolites	1	2	3	24	0.0926489	0.463244
pavi00430	Taurine and hypotaurine metabolism	Metabolism	Metabolism of other amino acids	2	0	2	12	0.100307	0.470189
pavi00941	Flavonoid biosynthesis	Metabolism	Biosynthesis of other secondary metabolites	1	2	3	27	0.121481	0.508152
pavi04626	Plant-pathogen interaction	Organismal Systems	Environmental adaptation	9	0	9	127	0.121957	0.508152
pavi00300	Lysine biosynthesis	Metabolism	Amino acid metabolism	2	0	2	14	0.130445	0.514916
pavi00592	alpha-Linolenic acid metabolism	Metabolism	Lipid metabolism	3	0	3	31	0.164189	0.615707
pavi00630	Glyoxylate and dicarboxylate metabolism	Metabolism	Carbohydrate metabolism	3	1	4	52	0.208965	0.746303
pavi00960	Tropane, piperidine and pyridine alkaloid biosynthesis	Metabolism	Biosynthesis of other secondary metabolites	2	0	2	21	0.246273	0.839568
pavi00052	Galactose metabolism	Metabolism	Carbohydrate metabolism	2	1	3	40	0.271835	0.876507
pavi00770	Pantothenate and CoA biosynthesis	Metabolism	Metabolism of cofactors and vitamins	1	1	2	23	0.280482	0.876507
pavi00514	Other types of O-glycan biosynthesis	Metabolism	Glycan biosynthesis and metabolism	1	0	1	9	0.341687	0.882666
pavi04933	AGE-RAGE signaling pathway in diabetic complications	Human Diseases	Endocrine and metabolic diseases	1	0	1	9	0.341687	0.882666
pavi00562	Inositol phosphate metabolism	Metabolism	Carbohydrate metabolism	3	0	3	46	0.347304	0.882666
pavi00051	Fructose and mannose metabolism	Metabolism	Carbohydrate metabolism	3	0	3	46	0.347304	0.882666
pavi04070	Phosphatidylinositol signaling system	Environmental Information Processing	Signal transduction	3	0	3	47	0.359881	0.882666
pavi00920	Sulfur metabolism	Metabolism	Energy metabolism	2	0	2	28	0.364949	0.882666
pavi04712	Circadian rhythm - plant	Organismal Systems	Environmental adaptation	2	0	2	29	0.381442	0.882666
pavi00910	Nitrogen metabolism	Metabolism	Energy metabolism	1	1	2	29	0.381442	0.882666
pavi00071	Fatty acid degradation	Metabolism	Lipid metabolism	1	1	2	30	0.39775	0.882666
pavi00591	Linoleic acid metabolism	Metabolism	Lipid metabolism	1	0	1	11	0.400142	0.882666
pavi00410	beta-Alanine metabolism	Metabolism	Metabolism of other amino acids	1	1	2	32	0.429749	0.904621
pavi00561	Glycerolipid metabolism	Metabolism	Lipid metabolism	3	0	3	53	0.434218	0.904621
pavi00280	Valine, leucine and isoleucine degradation	Metabolism	Amino acid metabolism	2	0	2	35	0.475997	0.918267
pavi00195	Photosynthesis	Metabolism	Energy metabolism	0	2	2	36	0.490902	0.918267
pavi00650	Butanoate metabolism	Metabolism	Carbohydrate metabolism	1	0	1	15	0.501986	0.918267
pavi00740	Riboflavin metabolism	Metabolism	Metabolism of cofactors and vitamins	1	0	1	15	0.501986	0.918267
pavi00450	Selenocompound metabolism	Metabolism	Metabolism of other amino acids	1	0	1	15	0.501986	0.918267
pavi00590	Arachidonic acid metabolism	Metabolism	Lipid metabolism	1	0	1	16	0.52463	0.93684
pavi00290	Valine, leucine and isoleucine biosynthesis	Metabolism	Amino acid metabolism	1	0	1	17	0.546248	0.938169
pavi00860	Porphyrin and chlorophyll metabolism	Metabolism	Metabolism of cofactors and vitamins	2	0	2	41	0.56129	0.938169
pavi04141	Protein processing in endoplasmic reticulum	Genetic Information Processing	Folding, sorting and degradation	6	2	8	178	0.562901	0.938169
pavi00250	Alanine, aspartate and glutamate metabolism	Metabolism	Amino acid metabolism	2	0	2	44	0.600073	0.954113
pavi02010	ABC transporters	Environmental Information Processing	Membrane transport	1	0	1	20	0.605398	0.954113
pavi03030	DNA replication	Genetic Information Processing	Replication and repair	2	0	2	45	0.612415	0.954113
pavi00073	Cutin, suberine and wax biosynthesis	Metabolism	Lipid metabolism	1	0	1	21	0.623354	0.954113
pavi00564	Glycerophospholipid metabolism	Metabolism	Lipid metabolism	3	0	3	73	0.650437	0.968943
pavi00062	Fatty acid elongation	Metabolism	Lipid metabolism	1	0	1	25	0.687395	0.968943
pavi00970	Aminoacyl-tRNA biosynthesis	Genetic Information Processing	Translation	2	0	2	53	0.700782	0.968943
pavi00310	Lysine degradation	Metabolism	Amino acid metabolism	1	0	1	26	0.701631	0.968943
pavi04145	Phagosome	Cellular Processes	Transport and catabolism	2	0	2	57	0.738335	0.968943
pavi04136	Autophagy - other	Cellular Processes	Transport and catabolism	1	0	1	31	0.763685	0.968943
pavi00053	Ascorbate and aldarate metabolism	Metabolism	Carbohydrate metabolism	1	0	1	34	0.794555	0.968943
pavi00906	Carotenoid biosynthesis	Metabolism	Metabolism of terpenoids and polyketides	1	0	1	34	0.794555	0.968943
pavi00130	Ubiquinone and other terpenoid-quinone biosynthesis	Metabolism	Metabolism of cofactors and vitamins	1	0	1	34	0.794555	0.968943
pavi00061	Fatty acid biosynthesis	Metabolism	Lipid metabolism	1	0	1	34	0.794555	0.968943
pavi00220	Arginine biosynthesis	Metabolism	Amino acid metabolism	1	0	1	34	0.794555	0.968943
pavi03430	Mismatch repair	Genetic Information Processing	Replication and repair	1	0	1	35	0.803924	0.968943
pavi00360	Phenylalanine metabolism	Metabolism	Amino acid metabolism	1	0	1	37	0.821405	0.968943
pavi00350	Tyrosine metabolism	Metabolism	Amino acid metabolism	0	1	1	38	0.829553	0.968943
pavi04146	Peroxisome	Cellular Processes	Transport and catabolism	2	0	2	70	0.833751	0.968943
pavi04144	Endocytosis	Cellular Processes	Transport and catabolism	4	0	4	128	0.83975	0.968943
pavi00010	Glycolysis / Gluconeogenesis	Metabolism	Carbohydrate metabolism	1	1	2	80	0.884482	0.985695
pavi00190	Oxidative phosphorylation	Metabolism	Energy metabolism	2	0	2	85	0.9041	0.985695
pavi03420	Nucleotide excision repair	Genetic Information Processing	Replication and repair	1	0	1	51	0.907183	0.985695
pavi03440	Homologous recombination	Genetic Information Processing	Replication and repair	1	0	1	52	0.911427	0.985695
pavi00710	Carbon fixation in photosynthetic organisms	Metabolism	Energy metabolism	1	0	1	55	0.923034	0.985695
pavi00260	Glycine, serine and threonine metabolism	Metabolism	Amino acid metabolism	1	0	1	58	0.933125	0.985695
pavi00620	Pyruvate metabolism	Metabolism	Carbohydrate metabolism	1	0	1	72	0.965322	0.999988
pavi03040	Spliceosome	Genetic Information Processing	Transcription	3	0	3	166	0.983104	0.999988
pavi04120	Ubiquitin mediated proteolysis	Genetic Information Processing	Folding, sorting and degradation	1	0	1	106	0.993007	0.999988
pavi03010	Ribosome	Genetic Information Processing	Translation	0	1	1	239	0.999988	0.999988

## Sheet: Table S8
Table S8 The expression profiles of the differentially expressed genes in the strigolactones (SLs) metabolic pathway
Gene ID	CK vs S1	CK vs S2	CK vs T	Annotation
Pav_sc0000983.1_g360.1.mk (PavD27)	-0.856057	-2.39386	-2.30963	beta-carotene isomerase D27, chloroplastic
Pav_sc0000589.1_g220.1.mk (PavD27)	2.5878	2.34705	2.00364	beta-carotene isomerase D27, chloroplastic-like, partial
Pav_sc0000800.1_g770.1.mk (PavCCD8)	0.304402	0.519083	-1.97609	carotenoid cleavage dioxygenase 8 homolog B, chloroplastic
Pav_sc0000127.1_g100.1.mk (PavD14)	-1.52774	0.056829	1.92399	probable strigolactone esterase D14 homolog

## Sheet: Table S9
Table S9 The expression profiles of the differentially expressed genes in the brassinosteroid (BR) metabolic pathway
Gene ID	CK vs S1	CK vs S2	CK vs T	Annotation
Pav_sc0001289.1_g270.1.mk (PavBRU1-like)	-1.47305	-0.541625	-0.230549	brassinosteroid-regulated protein BRU1-like
Pav_sc0000428.1_g560.1.mk (PavBRU1-like)	-1.5823	-0.786167	-0.563189	brassinosteroid-regulated protein BRU1-like
Pav_sc0000428.1_g510.1.mk (PavBRU1-like)	-1.19032	-0.46332	-0.568007	brassinosteroid-regulated protein BRU1-like
Pav_sc0000428.1_g530.1.mk (PavBRU1-like)	-1.53548	-0.922268	-0.483721	brassinosteroid-regulated protein BRU1-like
Pav_sc0000428.1_g520.1.mk (PavBRU1-like)	-2.20237	-1.45395	-0.445339	brassinosteroid-regulated protein BRU1-like
Pav_sc0000661.1_g480.1.mk (PavCYP85A)	0.693348	-0.665531	-1.00862	cytochrome P450 85A
Pav_sc0000143.1_g650.1.mk (PavCYP90A)	1.00966	1.34983	0.338423	cytochrome P450 90A1
Pav_sc0000488.1_g280.1.mk (PavCYP724B1-like)	-0.0368449	-0.78163	-1.19298	cytochrome P450 724B1-like
Pav_sc0002597.1_g010.1.mk (Pav14-3-3)	2.25761	2.05388	1.65588	14-3-3-like protein GF14 kappa isoform X1
Pav_sc0000617.1_g060.1.mk (PavBZR1)	-1.87848	-1.81427	-0.795311	protein BRASSINAZOLE-RESISTANT 1
Pav_sc0002088.1_g020.1.br (PavBRI1-like)	1.47989	0.992603	2.199	systemin receptor SR160-like(BRI1-like)
Pav_sc0000102.1_g170.1.br (PavBRI1-like)	0.87556	1.12744	-1.56303	systemin receptor SR160-like(BRI1-like)
Pav_sc0000102.1_g650.1.br (PavBRI1-like)	0.88675	2.36028	3.17353	systemin receptor SR160-like(BRI1-like)
Pav_sc0000102.1_g100.1.br (PavBRI1-like)	1.31995	1.29281	2.63505	systemin receptor SR160-like(BRI1-like)
Pav_sc0002692.1_g030.1.mk (PavBRI1-like)	1.78498	2.20245	2.26494	systemin receptor SR160-like(BRI1-like)

## Sheet: Table S10
Table S10 The expression profiles of the differentially expressed genes in the gibberellin (GA) metabolic pathway.
Gene ID	CK vs S1	CK vs S2	CK vs T	Annotation
Pav_sc0001545.1_g010.1.mk (PavTPS)	-1.10704	-1.05067	-1.79141	terpene synthase
Pav_sc0002607.1_g240.1.br (PavTPS)	0.728222	1.56705	-1.51044	terpene synthase
Pav_co4012911.1_g010.1.br (PavTPS)	-0.739884	0.362591	2.45692	terpene synthase
Pav_sc0000503.1_g810.1.mk (PavKAO1-like)	0.76513	1.69527	0.415209	ent-kaurenoic acid oxidase 1-like
Pav_sc0001405.1_g250.1.mk (PavGA20ox)	0.266807	0.489332	0.93293	gibberellin 20 oxidase 1-D
Pav_sc0000072.1_g640.1.mk (PavGA20ox1-like)	0.347654	-0.233034	-0.902416	gibberellin 20 oxidase 1-like
Pav_sc0001258.1_g160.1.mk (PavGA3ox1-like)	1.17788	0.610849	0.304058	gibberellin 3-beta-dioxygenase 1-like
Pav_sc0000095.1_g1110.1.mk (PavGA2ox1-like)	-0.906533	-1.26961	-0.679182	gibberellin 2-beta-dioxygenase 1-like
Pav_sc0003135.1_g610.1.mk (PavGA2ox-like)	0.681804	1.22896	0.10549	gibberellin 2-beta-dioxygenase-like
Pav_sc0000491.1_g490.1.mk (PavGA2ox2)	-3.26042	-0.311994	0.0754941	gibberellin 2-beta-dioxygenase 2
Pav_sc0000638.1_g630.1.mk (PavGA2ox8)	0.215336	1.39102	0.72618	gibberellin 2-beta-dioxygenase 8
Pav_sc0000910.1_g850.1.mk (PavGA2ox8)	-2.04941	-0.555166	-1.55111	gibberellin 2-beta-dioxygenase 8 isoform X1
Pav_sc0000410.1_g210.1.mk (PavGA2ox8-like)	-0.471813	1.79358	0.157431	gibberellin 2-beta-dioxygenase 8-like
Pav_sc0000848.1_g080.1.mk (PavGID1B-like)	-0.0087999	0.236583	-0.13226	gibberellin receptor GID1B-like
Pav_sc0000130.1_g670.1.mk (PavRGL1-like)	-1.19644	0.602602	0.370321	DELLA protein RGL1-like
Pav_sc0000464.1_g350.1.mk (PavDELLA)	1.04816	0.506161	0.30116	DELLA

[truncated: 7 more sheets: Table S11, Table S12, Table S13, Table S14, Table S15, Table S16, Table S17]
